# Supplementary material for: Mnemonic construction and representation of temporal structure in the hippocampal formation
Source: Nat Commun. 2022 Jun 23;13:3395. doi: 10.1038/s41467-022-30984-3 (PMC9226117; doi:10.1038/s41467-022-30984-3)
Supplement: Supplementary file 4 — Source Data [file 41467_2022_30984_MOESM4_ESM.zip]

Archive with 25 entries (25 files):
- f2a.txt
- f2b.txt
- f2c.txt
- f2d.txt
- f2e.txt
- f4a.nii.gz
- f4b.txt
- f4c.txt
- f4d.txt
- f5a.txt
- f5b.txt
- f5c.txt
- f6a.nii.gz
- f6b.txt
- f6c.txt
- f7a.nii.gz
- f7b.txt
- f7c.nii.gz
- f7d.nii.gz
- f7e.nii.gz
- f8b.txt
- f8c.txt
- f8d.txt
- f8e.txt
- f8f.txt
