# Supplementary material for: Mnemonic construction and representation of temporal structure in the hippocampal formation
Source: Nat Commun. 2022 Jun 23;13:3395. doi: 10.1038/s41467-022-30984-3 (PMC9226117; doi:10.1038/s41467-022-30984-3)
Supplement: Supplementary file 4 — Source Data [file 41467_2022_30984_MOESM4_ESM.zip › f2a.txt]

x	y
0.8389698517043144	100
0.823241961048916	60
0.7826856429688633	100
0.7937467864714564	80
0.8065880089532584	100
0.710573834180832	90
0.8378042997326702	65
0.8810541842132807	100
0.8791458883322776	40
0.8208256089594216	100
0.83243234786205	100
0.8322436976246537	100
0.8117587116546929	75
0.8656648319680245	100
0.798767396248877	75
0.7519412697758526	100
0.849544154247269	100
0.7884482888504863	90
0.8012548245955259	80
0.7003618034068495	90
0.8766867708880455	75
0.855370040377602	100
0.8255564339458943	70
0.8584997755941004	100
0.8431349784601481	100
0.7577294030692429	100
0.7394251795019955	60
0.8030620318837465	70
