# Supplementary material for: Mnemonic construction and representation of temporal structure in the hippocampal formation
Source: Nat Commun. 2022 Jun 23;13:3395. doi: 10.1038/s41467-022-30984-3 (PMC9226117; doi:10.1038/s41467-022-30984-3)
Supplement: Supplementary file 4 — Source Data [file 41467_2022_30984_MOESM4_ESM.zip › f2b.txt]

x	y
9.449749111567566	0.766387361008674
11.529140243225276	0.715839166124351
14.473678517145336	0.746092177717946
16.494813120147253	0.720586650352925
19.026863352641	0.778293638373725
9.529421582166098	1.77392872006167
11.537916104377532	1.71755206135567
14.02780259294688	1.75627120235004
16.52031068781484	1.7370622678427
19.001669891872588	1.7402146602748
7.263528731162364	2.72721315626986
11.509890315587077	2.75836518395226
15.999466354652752	2.70036982544698
18.472801640170953	2.72437759616878
21.234860615810913	2.7002297954401
7.003456985713989	3.76961720709223
9.451223837468069	3.71509531964548
14.021687151128846	3.7408447161084
18.83717578017231	3.70132378835697
21.98535830437816	3.71285022571683
9.524017216108245	0.79222945086658
11.493067163876942	0.700052099325694
15.042360003342532	0.781651848671027
16.4780497479795	0.736033836356364
13.534630924565604	0.717214951454662
9.499502145765426	1.70409987419844
10.517472347988608	1.7639677493833
13.548030637614094	1.77040477427654
16.499515618543448	1.72795015466399
17.996716340145003	1.72589387500193
7.026719574969801	2.7362052452052
9.521202670572102	2.71495880754665
15.043529751922016	2.75455265860073
18.01233939201875	2.76065546316095
20.49281615415733	2.78396688385401
6.995181396922308	3.78516143816523
10.003990729835117	3.76486756317317
12.98490441174097	3.70762425344437
17.527510805243544	3.76886337404139
21.22039682760917	3.75185966654681
8.80043368329763	0.748899570782669
10.230509386685403	0.764944403804839
14.21395234583736	0.707881061825901
16.981799691349707	0.713529681670479
19.481384152429953	0.744582420843653
8.78270883965567	1.73175295032561
11.53791610437753	1.76937044295482
15.066707278178775	1.79368191713002
18.013736172835685	1.73966465021949
19.16399874894007	1.77944936025888
6.8739394742004	2.75217453727964
8.523039345545383	2.72137944099959
13.824259669948471	2.71568908563349
18.57019895441144	2.72219202590641
22.793217643658753	2.78418285583612
7.198251614194965	3.7141548745567
9.80834732301653	3.71690073143691
15.028126064947244	3.75065066444222
20.038409322471693	3.79237410339992
23.186591846677537	3.70482901169453
9.162429144576276	0.749886318296194
11.98440714259592	0.735328037291765
14.985078413276335	0.721259119384922
16.08519856314266	0.786012835195288
18.33507605275976	0.787932000379078
9.443261508760354	1.79385661899578
10.84005442647434	1.79643686043564
13.975952152828814	1.73652160274796
16.903269465581896	1.73535448869225
19.000062505743585	1.78226242205128
7.467563371669126	2.77377495318651
11.194536997481736	2.72333784219809
16.22700573746363	2.72850648039021
18.134710062737156	2.72424473774154
20.969744916829956	2.75831875724252
6.974351077107569	3.78499845629558
9.494183993286498	3.77748804145958
14.353112898498326	3.76458764481358
19.036567362682874	3.70674693225883
22.029525089221323	3.79107605537865
8.529461199016358	0.793752926960588
10.498511146785052	0.752275279164314
16.036916020434422	0.728028811351396
13.031797502707606	0.76344391212333
19.455708607717316	0.717846975987777
7.695423789180138	1.76337284643669
10.517472347988608	1.73371527814306
13.987485621910512	1.76813739689533
17.031487441639108	1.72106780253816
21.02664281082029	1.71122107859701
8.738281092755841	2.70292208993342
10.49262947796418	2.73559185462072
14.557816348225977	2.79146763787139
17.040912584626668	2.72112087535206
19.498260137065444	2.72788680777885
7.480894800618348	3.71622120651882
9.518277326139076	3.78864270935301
13.00803362144078	3.78051180632319
17.943836579840152	3.7472877390217
21.544205763406527	3.77690793096554
6.008377341736916	0.716518938331865
9.93831744396394	0.735439052828588
13.986691945942884	0.79779154532589
21.462076146412247	0.786298500513658
18.182753295890084	0.711980429640971
9.691750439233584	1.77398401191458
12.511889246782436	1.75593908638693
15.423830763727238	1.76763658637647
18.56565428686513	1.76279006216209
20.49509537689344	1.72166219316423
9.016680387491188	2.71602420860436
11.769616486895051	2.76553886418696
17.26563143977912	2.79905582948122
14.706772156205338	2.70965441111475
20.00116130209804	2.75482211739291
8.009895899532385	3.74746766807511
11.75629360782633	3.77740751071833
14.768399893639268	3.7613428593846
17.765805323526923	3.70180903640576
20.524398590770808	3.70808534442913
9.547146425808062	0.725425975979306
13.96789260175676	0.769724974944256
11.5267201289712	0.757510692393407
15.969207134583648	0.727333870483562
18.530540219724863	0.740474436571822
9.268210048767308	1.74586830548942
11.512028365080496	1.75626712741796
14.033744041310133	1.77986469299067
15.9906730051476	1.76775092221797
18.505558953540856	1.79759292711969
7.419916139866594	2.71550828735344
9.79875318696984	2.76637680281419
14.997271332522397	2.71933187204413
18.266760698716663	2.73170773524325
21.00165876755318	2.79769121170975
7.3652487521192915	3.78960227062926
9.54140653583889	3.78264829225373
14.002589638532667	3.74811790895183
19.516622839427328	3.7736308197258
22.00678995740276	3.70548075276893
9.449749111567566	0.732179108029231
12.016126814427723	0.731617394415662
13.986691945942884	0.735643685446121
16.007826548944802	0.781260252813809
17.890561353168614	0.78414789729286
7.354214897461819	1.73521414275747
9.427640962500249	1.79871192064602
12.534377107926034	1.78032664149068
15.51387177399644	1.77907165195793
17.573175949678735	1.7265482168179
9.049146158904682	2.7296868766658
11.931945343962536	2.70252559201326
14.993396616241254	2.76516992829274
16.979376155150103	2.72354630597401
19.027188159693136	2.70352308664005
7.977430128118888	3.71051065351348
11.593964750758843	3.73842249675654
15.06059183636074	3.79308863366023
19.03197040865329	3.79700652533211
22.342481789926627	3.70440067441668
8.832899454711127	0.771904269536026
10.68503018647436	0.719110180204734
13.564636917567428	0.790706137358211
16.137689634598786	0.785001970897429
14.903710383126915	0.754496359918267
7.419146440288815	1.79290029809345
10.693806047626618	1.76707041438203
14.060268364360374	1.71560380470473
17.007297259017292	1.73950478208717
19.196464520353565	1.78314975297544
8.042707245086286	2.72010042383336
11.996876886789527	2.77939397722948
14.863164355180366	2.75631897484418
18.11567815462249	2.76470552021638
20.033627073511536	2.78644022939261
7.8475670424649024	3.79739661542699
13.476979492741652	3.73333956378046
10.710178466952186	3.79108023857698
17.993065723421402	3.74056566138752
21.10878247621375	3.77469272352755
9.107691441511644	0.754751868755557
11.354291905678076	0.796227297815494
13.51583216315498	0.705548416078091
16.01546555398327	0.794649618677795
18.48428180032524	0.722362095979042
8.990659532369573	1.76214469459374
10.956927332285025	1.77440637268592
13.98748562191051	1.79111677275505
16.985229022239487	1.70314832131844
19.476985760932937	1.74876934520435
7.281140881667723	2.76362380972132
11.047730510759653	2.70656376392581
14.534687138526165	2.76147985812277
17.989210182318935	2.73032080924604
21.047917186952805	2.78474231883883
6.810147719323818	3.73092939963099
8.986305503043413	3.77567148106173
14.00258963853267	3.76383684461471
18.036353418639397	3.79605071365368
21.72923944100502	3.72933484774549
9.060159854605605	0.790234727156349
12.016126814427723	0.758705316390842
14.798336231280302	0.760869765328243
16.072758091771796	0.707136166072451
18.182753295890084	0.732838650606573
9.561887353579596	1.75952317046467
10.856134904694104	1.7128778828308
14.060268364360375	1.72817348251119
16.747571087709318	1.70164057365619
18.28742292077566	1.73882395294495
7.620652216710829	2.73123433643486
11.120301058625117	2.71644328734837
16.161795211720232	2.73343020454049
18.083212383208995	2.7397983253235
20.780339816021957	2.7373293868266
7.8475670424649024	3.79584068055265
10.197936579978489	3.78671111026779
14.08661869395584	3.73897492024116
17.60347646645944	3.77673867954873
21.92042676155117	3.71383482040837
8.54377169142673	0.773648793809116
11.829294080822985	0.775170630589127
15.185054988268368	0.765298947738484
18.12797557939281	0.780260195001029
21.42954970858817	0.700444774935022
8.856144912460486	1.73181881748606
11.265862994093734	1.78476444594562
14.366536624002922	1.76565759938676
16.894794366794564	1.73799380538985
19.73095387307999	1.73945772531442
7.378084884340366	2.76966141941957
11.784519844089294	2.74620318624657
16.023346514755023	2.79188408025075
18.84309157661467	2.72423396145459
21.248507696598388	2.78501089264173
7.431232459461171	3.71034265991766
10.784035056192224	3.76233414486051
13.352312269271511	3.72064699777402
17.281612409570556	3.71192358776461
20.11408407385376	3.72572800556663
12.34578079948523	0.762642838153988
8.833208048398633	0.761966231558472
14.279096083248756	0.785405956534669
16.570566586778746	0.719469417957589
19.54822544651656	0.738124719029292
7.579777740681081	1.74450380371418
13.316106721665784	1.7832422950305
10.1017783923422	1.71191501810681
17.37842558713628	1.74056431301869
21.99806961821237	1.77326945790555
8.229438479359988	2.7757110507926
10.747050784662108	2.70815650667064
13.493872702034656	2.79040486626327
16.508940761531008	2.70452002300881
19.544518556465064	2.70859837513417
7.388377961819103	3.72693562940694
10.05024914923474	3.79159443937242
13.19306729903927	3.76937479372136
17.897578160440528	3.71679941529874
21.8911439089037	3.73958331530448
9.0926256260191	0.732387760770507
11.2369483005038	0.737745356257074
14.506144288558833	0.736418340774253
17.273991634071173	0.79584184398409
18.507411010025052	0.752127304323949
9.0099692395501485	1.78146756044589
11.018463761761588	1.7626471598167
13.995336821533384	1.72986000911333
17.039763030430784	1.71701727404725
19.001669891872588	1.70878898513038
7.523254902470339	2.71951396726072
11.022903744384628	2.747764051985
14.506040869631905	2.79476539720781
19.057185525613896	2.71506986077875
22.014039129734833	2.71104385904036
7.490443556916436	3.70140453199856
10.29533389421898	3.74114786549471
13.826892522647864	3.76823954719584
18.512518066037348	3.70346361014526
21.5633032760027	3.76494843519758
10.586051111039948	0.708465968212113
12.697908014111151	0.783372074528597
16.843679830330593	0.733238523686305
14.968921863712906	0.704773977189325
18.02042443882259	0.718537537823431
9.756681982060575	1.74515398226213
10.985997990348087	1.71876345039345
13.962871050119883	1.76998289104085
16.552776459228337	1.71651120549068
18.8718068062186	1.72517625347245
7.58818644529733	2.70001413850114
9.626875573604268	2.74800905105658
15.999466354652752	2.74184105936438
13.018552042703508	2.70476516103372
20.58554518754098	2.78731133653782
7.0359227571274845	3.73435726005118
9.0941003519196	3.77891676158179
11.943877780665057	3.7458068102831
18.155394580488885	3.70915561635047
22.082755618618652	3.75291405420285
9.26959590941032	0.702451717248186
11.724359260875058	0.799436651379801
13.885899518351966	0.793807867961004
15.876690295784403	0.749806141178124
18.576798639124487	0.721822767076083
9.12943479056844	1.77942134207115
11.18821942928314	1.76656924937852
13.224221701816736	1.72496097104158
16.453257199143827	1.77759787999094
18.875626308737836	1.77978355591185
7.142365623468859	2.73766632115003
11.556573124155504	2.74850129901897
16.014956559314093	2.74399408311583
19.40009197400743	2.77458548750728
21.857439526446203	2.7330747035332
7.457765590918537	3.75797895665746
10.651608601429835	3.78781382374
14.00258963853267	3.70304601083044
18.175128676838263	3.72789735984989
22.446244941699177	3.79272118841764
8.020618585620507	0.75285492958501
10.567898775884489	0.72402459201403
13.099506388558376	0.754669509641826
15.99233634428346	0.747723060520366
19.87203438231392	0.786388326645829
8.065491144377122	1.75669348055962
10.03175894429257	1.75305650103837
12.99292960481862	1.78531538061798
15.9906730051476	1.70626097971108
18.96814314753708	1.77647097215522
7.049848784669613	2.77093855666462
9.79875318696984	2.73128776957747
14.002715315430502	2.76393743741792
16.508940761531008	2.702949473029
18.98941752366959	2.7658605891047
7.018310606622122	3.74626479200087
9.03256392244304	3.71970217060298
14.02571884823248	3.78590946828481
16.000982965055996	3.78325188718736
19.023121906127088	3.78450014183763
6.949884712728318	0.778987797023728
10.55516710082037	0.732267081481405
13.499705374740431	0.721769943647087
17.0142654627632	0.746704569924623
19.44891838101646	0.768189504975453
8.458051125520706	1.74703647417482
10.466545647732143	1.79832559931092
12.794103279234005	1.76615644982085
16.520310687814842	1.76379173446912
20.04057457710448	1.7645577190211
6.841473702786905	2.72933046694379
9.886601744912248	2.74529048786499
13.04508115602455	2.76600276101381
17.888417754728014	2.7140391388908
22.72828610083176	2.71487232265063
7.295648928435455	3.71205459875055
10.262868122805482	3.71683459931519
18.209771663469915	3.72230353290215
15.168543610447186	3.74190791428555
20.49193281935731	3.78058798445854
6.008377341736916	0.701952126948163
8.278107015603162	0.718010973045602
10.64781016037837	0.761319444398396
13.10118513180704	0.73997796443291
15.361838490850705	0.770817719260231
8.412429289874291	1.76744702609722
11.373253106881627	1.70357555395458
14.241906928608437	1.7404816163471
16.892712183440246	1.74577112332918
20.8416091332218	1.71694547028746
6.355972493675274	2.7792161607882
9.84501160636946	2.70493522835895
13.008159298338615	2.73830279109534
16.55519918093063	2.7300613341853
20.354040895958462	2.77679929339793
6.440080364126836	3.71378465101589
8.9631762933436	3.70771448335145
12.591707846844177	3.72289065667428
16.417308739652604	3.745007155044
21.70611023130521	3.78541835993528
8.053720940787207	0.700341414054856
10.944756357782332	0.729617928271182
14.473678517145336	0.794170130859129
16.981799691349707	0.780732115334831
19.416452609602956	0.756979743903503
8.393119582693714	1.78723610602319
10.69380604762662	1.76438793151174
13.768076421638906	1.77258714591153
16.617708002055327	1.71472542306874
18.774409491978112	1.73286519718822
7.458323359643343	2.76022276550066
12.029342658203024	2.71422474125866
14.863164355180366	2.7559115723474
18.050746611795496	2.74561461780686
20.942668673089443	2.71265583476052
7.490443556916436	3.73803307106718
10.457662751286463	3.72533860818949
14.411276408090806	3.78607121952809
17.506079152218952	3.76606347637717
20.97891939055976	3.76958167324774
7.474209031074443	0.725310931541026
10.945502457364029	0.71462163652759
13.199460985534015	0.750707126664929
15.92286970607518	0.764385370863602
18.886994166789208	0.756036659749225
8.923809166144412	1.77572372816503
11.32704099767678	1.75942064931151
14.040883695655804	1.72564885721076
16.253954037311964	1.76667988614645
18.57800747736813	1.73052567380946
7.077974114707167	2.70162795283832
10.96727659758726	2.71261247785296
16.746458080079577	2.78973358576186
13.751830921915095	2.71993561424315
21.06714223107044	2.79169969831128
8.106198600087685	3.74632181783672
11.085006792547835	3.70598057764582
15.911469926346168	3.72546991156414
18.939170048442374	3.73211880985182
20.99062040398943	3.75475626883563
8.930296768951619	0.788280637841672
17.502842183308665	0.738781191920862
11.227101375795662	0.768251411197707
14.319606435442974	0.794324518321082
18.994397581227503	0.722918806783855
7.419146440288811	1.79897581606638
9.557504048154232	1.79085386998486
11.982458993896588	1.72475287395064
16.71510531629582	1.7593333837809
19.196464520353565	1.74285614362452
7.718049530951315	2.70135682374239
10.990437972971131	2.7012475657044
13.14247847026504	2.77353937658481
18.278007011689972	2.78165652921889
19.80636667361706	2.79335273327306
7.8475670424649	3.71492975514848
9.061634580506103	3.79182555137668
13.047714008723949	3.75391782454681
16.0126536671981	3.75433268011548
20.881522076319275	3.70066439199727
8.962762540365116	0.783098691143095
11.334345614744294	0.77238978932146
13.694500003221414	0.747915357165039
16.33248426307977	0.737807032489218
18.182753295890084	0.723518784111366
9.074900782377144	1.73428377350792
11.27818993306956	1.71349064698443
13.8330079644659	1.78518540356308
16.71510531629582	1.78547752373852
19.261396063180563	1.73605571226217
7.068734102681384	2.70732172948774
11.315095687106098	2.79920066173654
14.5385066410454	2.75609148223884
18.31047278310347	2.74817871600389
21.040065987329932	2.72313224310055
7.295648928435455	3.73953261219431
10.619991608353946	3.72092132647522
14.151550236782835	3.77493869010359
17.019092581016494	3.76537562492304
22.115221390032147	3.76501568588428
9.256016252658467	0.74935410709586
11.535186703014435	0.777100182976574
13.692413783825335	0.704764054506086
16.488405215595755	0.763961391919292
18.559331532007704	0.761234051687643
9.475866924943732	1.7010230214335
11.21698873714803	1.71771782333963
13.68945932232143	1.75311191573273
16.424240860616074	1.76701774820685
18.938788157794555	1.79204312080983
7.258507667984691	2.75162800296675
9.206809488969348	2.79320127258543
12.085481882785912	2.74216096219607
16.506444445611855	2.77353678422514
19.95653244761653	2.78756499902811
7.301696256980216	3.79274776570965
9.77468943301059	3.75465290029533
13.613581131076586	3.70238482919522
17.704057700580236	3.79264825503342
22.34994188787935	3.72664318250027
8.670570597643644	0.705054907570593
12.210921442908704	0.768106669513509
15.707377830858206	0.740753341256641
17.403854719725153	0.798198618204333
19.416452609602956	0.799671124317683
8.490516896934205	1.7452134428313
12.219697304060965	1.72260056405794
14.839446878284296	1.71630520981271
16.974831487603794	1.73694042165298
19.35879337742105	1.71866700674873
7.295994502575859	2.75164490214083
11.509890315587077	2.792592572188
14.83069858376687	2.7615550120594
16.979376155150106	2.76181500451639
20.520613644713983	2.7768115184037
7.36058047126245	3.79585316288285
9.418758066054563	3.71444253518712
13.4697690370994	3.70799934833776
16.759366409708527	3.73991701158229
22.5372764184076	3.79306347165257
9.646216109012734	0.781293542170897
11.327510715499344	0.723794860881753
15.206103411766057	0.789956280426122
13.23125779822636	0.768742743344046
18.313234430943883	0.734410475357436
8.858074510585324	1.76782853049226
11.614154315636329	1.70579736642539
15.04024022152813	1.73045649169944
16.99504533856225	1.71843457766809
19.425288221671092	1.77732560229488
6.476824556899591	2.74283701563254
9.78196961710928	2.79174568061717
13.299463017816528	2.76985246653203
17.794437890109997	2.75558820019942
21.964667889444208	2.74261079228017
6.6651809538148745	3.77614704703446
9.186516915114572	3.71574464940932
13.52495721291764	3.74098720920738
18.818343451401667	3.77303784850519
20.820880523443897	3.77912028487772
7.530924152468682	0.776245848531835
10.515340075096958	0.74156339073088
13.056073524778332	0.717592693329789
15.948573289937826	0.741650940780528
19.627235568525155	0.786319160857238
7.92147846304239	1.7397317887051
10.447120431583995	1.70949592920952
13.155364329117688	1.79156842555385
17.074796351952422	1.76407817937434
20.00530167660941	1.76477066834923
7.007298348046654	2.70999552665744
10.874241984992477	2.77914142638911
14.088300323195131	2.74253476923332
16.51258487916784	2.78212651028298
19.812538305305203	2.7843173709698
7.02174003850516	3.78135950972792
9.54410057128284	3.7843879764434
13.482426717555626	3.76128667308949
17.59142244254122	3.78197926543653
22.010547337062484	3.74404379539192
9.024646481683536	0.768836324522272
19.47000510525882	0.700563510949723
14.065365646407637	0.724967216816731
10.993467333370631	0.741077586216852
17.975113733787396	0.781366518465802
8.498557036500447	1.7248217048822
10.958435133358718	1.77299380926415
13.727459174631328	1.73800083079841
17.217134189233455	1.77166194063611
19.53397226085286	1.77005990704056
7.024550437200315	2.78811122938059
21.66099783377441	2.76276603154838
14.52580685555295	2.75300200772472
17.990963300937224	2.73374153054319
10.397610044950506	2.79193722896744
6.930827419280107	3.78645796820056
9.891939882189082	3.72065437019337
13.002452025236678	3.73216137322597
18.967730572236256	3.74193809546996
21.951016510584857	3.78264226967003
