# Supplementary material for: Mnemonic construction and representation of temporal structure in the hippocampal formation
Source: Nat Commun. 2022 Jun 23;13:3395. doi: 10.1038/s41467-022-30984-3 (PMC9226117; doi:10.1038/s41467-022-30984-3)
Supplement: Supplementary file 4 — Source Data [file 41467_2022_30984_MOESM4_ESM.zip › f2d.txt]

x	y	group
0.717802244098857	0.3030462442143278	1
1.71599641237408	0.2668605848178158	2
2.80790434489027	0.1440862180694098	3
3.79274722784758	0.2586199631689192	4
4.72369501260109	0.32624363514483523	5
0.840949402237311	0.37565352461267754	1
1.70499720466323	0.7430621368493662	2
2.81096510426141	0.616473800516363	3
3.71023750840686	0.4221709830434399	4
4.76110038124025	1.9388599383807223	5
0.74690003558062	0.5861665971628336	1
1.76770531311631	1.2731786737908184	2
2.73650308013894	1.2641553318350471	3
3.878075245535	0.9635360352671309	4
4.81530685098842	0.9492987234565433	5
0.8166636176873	0.2380987244716688	1
1.84498667037115	0.23890793133833643	2
2.78680191435851	0.26028730051677673	3
3.80973901809193	0.24248205059623817	4
4.78692196132615	0.20893588524122375	5
0.764794294675812	0.8831253259852492	1
1.75368803306483	0.743277425280771	2
2.88949986519292	0.989637918169544	3
3.78452418865636	1.3162351936161705	4
4.80038337972946	1.3599713795164092	5
0.85706996973604	1.3024873461300601	1
1.84226621352136	1.399870474384969	2
2.75596757265739	1.1177925378006859	3
3.81753994477913	2.826288238386279	4
4.80458816611208	1.0716955470336265	5
0.712652356736362	0.24844287126371722	1
1.87532316395082	1.1599403110071318	2
2.89220565753058	1.128085554587301	3
3.70761768240482	0.5183758496031854	4
4.79997780122794	0.37913313530701664	5
0.701756257284433	1.0305276252823292	1
1.77112131938338	1.0285989866622134	2
2.73817771398462	1.011531541562642	3
3.80133359441534	0.8202239826404862	4
4.75137373199686	1.0878890818465354	5
0.744216747535393	0.7845570981378116	1
1.86506547722965	1.3987550363575503	2
2.82815634389408	1.4805721561650982	3
3.8962155025918	0.25271593659365355	4
4.84114418677054	1.4393538866985582	5
0.711412858823314	0.4525901062818103	1
1.7584507314954	0.4136861870584583	2
2.76642343397252	0.7348889896905089	3
3.81973052299581	0.29854996682447155	4
4.72763563366607	0.29602773332508736	5
0.763424356840551	0.1821605811820164	1
1.75080483276397	0.3094068577717479	2
2.89283203794621	0.1517546253291875	3
3.87722235112451	0.31074549271261276	4
4.70803099726327	0.45726430144028196	5
0.850767337437719	0.44769151307781163	1
1.87848927057348	0.415927993799559	2
2.85704684192315	0.4306564644387003	3
3.71683490239084	0.9585622783078716	4
4.87918384307995	1.4494779528040027	5
0.801680364832282	1.4017658940862585	1
1.71212678276934	1.5715242594599457	2
2.812994124135	1.858046380833779	3
3.78320517740212	0.8231183129858728	4
4.78318322147243	1.5276581498400414	5
0.779281024076045	0.22092666876099432	1
1.84531812337227	0.3884864027730348	2
2.71944780945778	0.5390647851736956	3
3.7033638340421	0.5333645640383002	4
4.730692207627	0.4891192429711495	5
0.844904320733622	0.5546559726689273	1
1.8264074517414	0.8727335245597989	2
2.83523079855368	1.090801686283167	3
3.83924024328589	1.7635887634665912	4
4.72767332866788	0.35986698719979415	5
0.828621756099165	0.26000747611362085	1
1.75871224929579	0.2930104734983554	2
2.77570637403987	0.35185624441951546	3
3.7719001842197	0.5362539505602344	4
4.81219947859645	0.37621419963300795	5
0.723957088124007	0.9614327196776591	1
1.87504149214365	1.1422562926025153	2
2.83817111407407	1.1076418848562453	3
3.70370103265159	1.3142667309954836	4
4.89866741150618	1.8478379512450402	5
0.833262997120619	1.113735382632154	1
1.76473004678264	0.9636384073351802	2
2.8725284115877	2.3427204633677325	3
3.78468876970001	1.1717483524432892	4
4.73859957465902	1.306461559898847	5
0.806630964716896	1.6957851276466704	1
1.70936398929916	1.571739547891351	2
2.75946456920356	2.2485574057618187	3
3.84006629274227	1.7672547827624934	4
4.74070096411742	1.479904878776856	5
0.764529755618423	0.6510981399898252	1
1.73929802216589	0.5871107510201341	2
2.81907214117236	0.4606274893510025	3
3.79685403308831	0.514316481319983	4
4.7498896564357	0.8051137634939103	5
0.842293211631477	0.9075515720404159	1
1.85734216803685	0.7498171838183318	2
2.863632162055	1.1248376791368835	3
3.79943061121739	1.440128845785034	4
4.88850508984178	0.6878060135903024	5
0.822550146840513	0.6950185755682887	1
1.73161620087922	2.0983163954192996	2
2.82579933912493	2.2750617878296904	3
3.86473617395386	1.1201603981882693	4
4.71879120483063	0.9025110777344008	5
0.754778670147061	0.3994884115352253	1
1.83625987479463	0.4371850598932787	2
2.87483388101682	0.6878878892454803	3
3.81815548106097	0.414689787217732	4
4.80336311366409	0.10583884748209993	5
0.786171097867191	0.17998635068745683	1
1.87913620918989	0.687420494543709	2
2.83419107124209	1.3547659699976844	3
3.8537365197204	0.7759155521968975	4
4.78117138254456	0.5034882036189918	5
0.884137420309708	0.5455843828959606	1
1.81985489656217	0.5054377491255457	2
2.86144292000681	0.9365892720690581	3
3.7234691101592	1.0974859106175785	4
4.7993620375637	0.5729771901794063	5
0.706016858574003	0.7865340219282362	1
1.70328467786312	0.8295392669782835	2
2.75530790733173	1.2304808506400047	3
3.85738577484153	1.0094232754068897	4
4.87570994482376	0.5955775046538214	5
0.807953133154661	1.1296397494842785	1
1.84150925362483	0.6547992342609326	2
2.81221511838958	1.1794587763383055	3
3.82658233204856	0.8180539350763842	4
4.78896463466808	0.9523629006917194	5
0.875908167753369	0.6303546563338986	1
1.78580786408857	4.516126921965899	2
2.70736206406727	0.7947290745428517	3
3.89192654248327	1.612608531790464	4
4.89193541412242	2.9275579928825253	5
