# Supplementary material for: Mnemonic construction and representation of temporal structure in the hippocampal formation
Source: Nat Commun. 2022 Jun 23;13:3395. doi: 10.1038/s41467-022-30984-3 (PMC9226117; doi:10.1038/s41467-022-30984-3)
Supplement: Supplementary file 4 — Source Data [file 41467_2022_30984_MOESM4_ESM.zip › f2e.txt]

x	y	group
0.793596064858139	3.719041746340193	1
1.83551437533461	1.3261756530409183	2
2.83153008655645	1.2907789991720673	3
0.841967935953289	3.719041746340193	1
1.7746494547464	-0.6780338594928735	2
2.86519126435742	-0.5672520555545213	3
0.894549942435697	3.3528224581632635	1
1.72820669617504	2.386744499642317	2
2.78796381503344	3.090262003796006	3
0.807625632965937	3.719041746340193	1
1.7976574041415	-0.06257493470244103	2
2.81454067020677	0.2669326103548588	3
0.85487370621413	1.3195619857612904	1
1.8585291672498	-0.557563793866407	2
2.80449588503689	-0.29771144475531536	3
0.723565695760772	-0.47759750598655765	1
1.82267102194019	1.0785869020116523	2
2.74516572072171	1.0617016217722985	3
0.85413833768107	3.431641524827919	1
1.82397776497528	1.3023969580633414	2
2.86149267475121	0.9601766761461942	3
0.813527409266681	2.5828419527343853	1
1.76094145863317	1.2004181012793826	2
2.84948001476005	1.0925929880907224	3
0.834341372223571	1.9651657169108696	1
1.85323368660174	0.9215481329048496	2
2.77455707914196	0.1449991677985761	3
0.74036572529003	3.719041746340193	1
1.82170739839785	1.3557381963313855	2
2.72377731017768	1.3944436268065996	3
0.735624852543697	3.719041746340193	1
1.82876548613422	1.1606717304256005	2
2.80756514589302	1.392458429192357	3
0.785154582513496	1.1820741448371737	1
1.75371036203578	1.9464988952667643	2
2.79436144176871	1.6881061145628433	3
0.840908735059202	0.7820986767709452	1
1.74240039498545	-0.06483525698083735	2
2.75114428615198	-0.21147485884396183	3
0.861748652392998	3.719041746340193	1
1.75260733128525	3.0114841174171363	2
2.81715234979056	3.0114841174171363	3
0.739042553212494	2.217376997102939	1
1.73458451027982	-1.6497694421985647	2
2.8950835517142	-1.5701149928932763	3
0.777340773865581	3.719041746340193	1
1.72802499569952	2.542733761925294	2
2.88224685415626	2.014132725980725	3
0.825024247262627	0.995345936587608	1
1.72641243869439	2.4421880491253143	2
2.82320186677389	2.89433544811723	3
0.719595136819407	1.1245637957691992	1
1.71492873043753	2.589948106232932	2
2.88844231367111	2.8479951109419046	3
0.716538002341986	1.8425587544086908	1
1.709948976757	0.7228809557823096	2
2.82017768248916	0.6047494807628886	3
0.867786986380816	3.719041746340193	1
1.8767330320552	3.540110188513238	2
2.77434238945134	3.540110188513238	3
0.836747453222051	1.979184650336073	1
1.72867777626961	1.796640183626918	2
2.8315313117113	1.915769350960015	3
0.729225434688851	1.397764554725876	1
1.78640338955447	0.3927142467983058	2
2.85189858339727	-0.5124456254804317	3
0.782777060195804	3.719041746340193	1
1.71204393976368	2.9677686633014124	2
2.84628835259937	2.500587211278878	3
0.738988991128281	2.4421880491253143	1
1.89748533722013	1.1616554160047352	2
2.77948692156933	1.2608045833600077	3
0.829638205235824	2.3910924977507597	1
1.82042163652368	1.001120980142962	2
2.82828404889442	0.4619243291041426	3
0.730077873216942	2.6874828427606774	1
1.81226012711413	0.6617223394510857	2
2.84377240100875	0.7756490944582303	3
0.709936754452065	2.8479951109419046	1
1.89467595983297	2.2029646500954008	2
2.81385459443554	1.7732192663010131	3
0.781546319136396	0.6736247011338905	1
1.7167733586859	-0.5853027507609293	2
2.88363233050331	-1.9448351633554846	3
