# Supplementary material for: Mnemonic construction and representation of temporal structure in the hippocampal formation
Source: Nat Commun. 2022 Jun 23;13:3395. doi: 10.1038/s41467-022-30984-3 (PMC9226117; doi:10.1038/s41467-022-30984-3)
Supplement: Supplementary file 4 — Source Data [file 41467_2022_30984_MOESM4_ESM.zip › f4b.txt]

x	y
1.2336367725860327	1.2641411138302143
1.263723584031686	1.2475967149362246
1.1475228778086601	1.2014490931898094
1.1980432485230266	-0.5368939563270934
1.1892735342029481	-0.6897507183672696
1.1404291101265698	1.6686312539842334
1.190889044245705	1.6736948780168213
1.2033078278880567	-0.29090642444914483
1.1756518349051475	1.3513531251638455
1.107763129286468	2.2835539253827606
1.2446737819816918	1.1179844314689815
1.1786866487935186	0.43448868918572314
1.1051700900774448	-0.056297902748716114
1.2775156173855067	-0.7841421517368197
1.1516710268333554	-0.17342958926369528
1.1216612606309353	0.11618080505075258
1.1322782021947204	-2.3739645461785615
1.207951946882531	1.09944768117347
1.204702899279073	1.3664976380530456
1.2847398181911558	1.266932344975155
1.1949626148678363	0.4309106399842653
1.292941364692524	1.949842615299371
1.2382338305469602	-0.0271975500231233
1.2718454628251492	0.12072405016634202
1.16081333309412	-0.11870452804486495
1.2903896301984787	1.6352826878802387
1.2724803642835467	0.1103790224511015
1.1937829442322254	2.0065695109612602
