# Supplementary material for: Mnemonic construction and representation of temporal structure in the hippocampal formation
Source: Nat Commun. 2022 Jun 23;13:3395. doi: 10.1038/s41467-022-30984-3 (PMC9226117; doi:10.1038/s41467-022-30984-3)
Supplement: Supplementary file 4 — Source Data [file 41467_2022_30984_MOESM4_ESM.zip › f4c.txt]

x	y	group
1.126235746894963	-0.0025891936745508614	1
1.873764253105037	4.7979653902955206e-4	1
1.1441419678973033	-0.0010138275464651883	2
1.8558580321026965	8.11608382055821e-4	2
1.1035191528964787	4.2658526046934243e-4	3
1.8964808471035215	8.422775630073409e-4	3
1.1750254174228756	0.0018642816032603065	4
1.8249745825771244	6.701011014117095e-4	4
1.1386724919546396	8.550270303152514e-6	5
1.8613275080453606	3.004267057258142e-4	5
1.1099615972023458	-0.00157975106423042	6
1.8900384027976544	0.001273380035734996	6
1.106534571875818	-0.001281029433868046	7
1.8934654281241818	0.0010452691357330434	7
1.1893227329012006	-0.001905950383661727	8
1.8106772670987994	-0.0012252370421811831	8
1.1511686897370963	-0.0015441316282258553	9
1.8488313102629037	0.001566908592400806	9
1.177805150509812	1.651656714129544e-4	10
1.822194849490188	0.0031002528233323415	10
1.1647095560096203	-0.003516596064931748	11
1.8352904439903797	-6.298666210570894e-4	11
1.154127887659706	0.0015811426874676104	12
1.845872112340294	0.001139837257734002	12
1.123582362011075	-0.0012360349785696815	13
1.8764176379889252	-0.0012997651029772572	13
1.1382742745336145	0.0022233518957107895	14
1.8617257254663855	-0.0018815743345436322	14
1.1464082044083626	9.534297729201635e-4	15
1.8535917955916377	1.2499570847012684e-4	15
1.1631383945932612	6.901865472603909e-4	16
1.8368616054067388	6.631622494830435e-4	16
1.1470329489791766	-2.4382453561878946e-4	17
1.8529670510208236	-0.0033814617553968827	17
1.1070817007217555	-3.2825857723708555e-4	18
1.8929182992782443	-8.264622953471386e-4	18
1.1772891613887622	-0.003508226271279625	19
1.8227108386112378	2.1688108797014092e-4	19
1.1930270847631617	-0.001574445915641014	20
1.8069729152368383	6.494889344159986e-4	20
1.1245817527174948	-0.0021221396294327983	21
1.875418247282505	-8.480952876284785e-4	21
1.172109684580937	-0.0018205912263905214	22
1.827890315419063	0.0029915592608779473	22
1.1258771240944043	3.115254122686585e-4	23
1.874122875905596	-1.7731425464675505e-4	23
1.133390346262604	0.0015174690118817087	24
1.8666096537373962	0.0018792278344790952	24
1.195356786926277	2.9282363022197904e-4	25
1.804643213073723	-1.2875901143004215e-4	25
1.1193689185893163	-0.0035653558417638605	26
1.8806310814106837	9.087115581907772e-4	26
1.1095506743295118	0.0011621154337815116	27
1.8904493256704882	9.610734322735534e-4	27
1.185212219832465	-0.0022897421331638953	28
1.814787780167535	-4.8443526520811e-5	28
