# Supplementary material for: Mnemonic construction and representation of temporal structure in the hippocampal formation
Source: Nat Commun. 2022 Jun 23;13:3395. doi: 10.1038/s41467-022-30984-3 (PMC9226117; doi:10.1038/s41467-022-30984-3)
Supplement: Supplementary file 4 — Source Data [file 41467_2022_30984_MOESM4_ESM.zip › f4d.txt]

x	y	group
0.864958369312808	0.8905648121042836	1
1.7965083246585	-1.3576255174754654	2
2.75426329965703	0.8644126177859768	3
0.853634943626821	1.6314769434749474	1
1.72559600551613	-0.1371516733545945	2
2.85735439397395	-0.5876841361665197	3
0.746039615897462	0.194332667187491	1
1.74459469169378	-0.08041599069161605	2
2.81871790210716	0.2400145614513204	3
0.78322393684648	0.8582382410316292	1
1.80360116050579	-0.7382641212700449	2
2.861929629324	-0.0811703620806133	3
0.73036424308084	-1.8972555340482844	1
1.72368217543699	-0.2755135620734537	2
2.81581907588989	1.2394511141645703	3
0.853824060875922	1.722430841092257	1
1.87404449931346	0.4792836861422289	2
2.78565754462034	-1.0300858584696084	3
0.724202132644132	1.7953827386289665	1
1.87170952670276	1.0830817858992983	2
2.79562665768899	-1.5506403313453234	3
0.867682830663398	-2.4228694294935917	1
1.83098426009528	0.32322434169844866	2
2.79965268545784	1.1354797003511532	3
0.883653670549393	-0.32692365732725803	1
1.74563869028352	-1.0826313130190157	2
2.78863109103404	1.4078209960140533	3
0.897310178680345	1.0595023426943144	1
1.86066325609572	-0.08368526945185026	2
2.78463773964904	0.01115361173697308	3
0.748999054310843	-0.35695180347791255	1
1.78557691480964	1.493958443427315	2
2.73835380426608	-0.7310419586243603	3
0.828428330970928	0.6385008741017966	1
1.88400626285002	0.25112194726045306	2
2.73118880097754	-0.49763954448528075	3
0.76152876811102	-0.2846368089463325	1
1.7738746301271	1.9721267366910546	2
2.87029992127791	-1.454580540527596	3
0.850029023876414	1.4488292915642242	1
1.81373080811463	1.3334573531272884	2
2.85628096908331	-2.1107184365329528	3
0.853292328584939	0.6092695823546579	1
1.83276130156592	-2.1153918911043426	2
2.71984521695413	1.3273843866288813	3
0.710632001049817	0.8449116238878663	1
1.86031407997943	0.8868447634053881	2
2.82650914927945	-1.2092225872557412	3
0.794676980469376	-0.20788793692098825	1
1.81953329793178	-0.29509251468130177	2
2.73362368149683	-0.21147485884396183	3
0.88713945527561	1.93333713085829	1
1.71381472982466	0.7682212271927726	2
2.7980528994929	-1.569255824600068	3
0.882444994430989	0.7154151323018023	1
1.70629852991551	-0.574627209896875	2
2.74320442345925	0.35802050675544805	3
0.784907602984458	1.056431933686117	1
1.75297714094631	-0.5121598416257865	2
2.80127401868813	0.0686032027459195	3
0.818843268137425	-0.5975428825604284	1
1.73020646898076	-0.37948254058142683	2
2.79983198908158	0.765194751664881	3
0.810559417586774	0.8271374071562322	1
1.71044631171972	-2.060025946790216	2
2.781101005245	1.6410361034766894	3
0.702965058106929	-1.3231622651298127	1
1.73034722832963	0.9070817585656906	2
2.88357351073064	0.10558905485965503	3
0.845082162600011	1.0007073702189142	1
1.80436711530201	1.3501050093330087	2
2.77590839690529	-1.6487928464460655	3
0.777007716987282	0.8520964107499618	1
1.79771176245995	-0.1262803009368877	2
2.75004402957857	-0.4430435613839471	3
0.801819857675582	0.2253360868523619	1
1.78188621271402	-0.11542383315648018	2
2.84516110070981	0.3393759054538305	3
0.83805330065079	0.7196300180485549	1
1.74939565784298	-1.0364977190484002	2
2.87096427152865	0.3992201097685883	3
0.848157341219485	0.6195616141210601	1
1.74695195555687	0.027448281360703188	2
2.80323667302728	0.07312602842169834	3
