# Supplementary material for: Mnemonic construction and representation of temporal structure in the hippocampal formation
Source: Nat Commun. 2022 Jun 23;13:3395. doi: 10.1038/s41467-022-30984-3 (PMC9226117; doi:10.1038/s41467-022-30984-3)
Supplement: Supplementary file 4 — Source Data [file 41467_2022_30984_MOESM4_ESM.zip › f5a.txt]

x	y	group
1.18524380838498	1.2641411138302143	1
1.81475619161502	-0.46164549098973684	1
1.13169623198919	1.2475967149362246	2
1.86830376801081	1.466229621176203	2
1.19293247447349	1.2014490931898094	3
1.80706752552651	-0.6080630080707023	3
1.15477698894683	-0.5368939563270934	4
1.84522301105317	-0.1754654345800916	4
1.19939400777221	-0.6897507183672696	5
1.80060599222779	0.007644526247926047	5
1.11682975990698	1.6686312539842334	6
1.88317024009302	0.29902167479525227	6
1.14419291811064	1.6736948780168213	7
1.85580708188936	0.11391008732131672	7
1.1732058099471	-0.29090642444914483	8
1.8267941900529	0.9883777030350475	8
1.13029038386885	1.3513531251638455	9
1.86970961613115	-1.4374684141133698	9
1.18528575648088	2.2835539253827606	10
1.81471424351912	-2.2414413552600414	10
1.11255265627988	1.1179844314689815	11
1.88744734372012	0.49763954448528075	11
1.14812389782164	0.43448868918572314	12
1.85187610217836	-1.406471904898522	12
1.198875020165	-0.056297902748716114	13
1.801124979835	-1.0002939314182298	13
1.14977165642194	-0.7841421517368197	14
1.85022834357806	-0.048517435088387635	14
1.1364549778169	-0.17342958926369528	15
1.8635450221831	-1.732460068864714	15
1.16215887423605	0.11618080505075258	16
1.83784112576395	-0.9558142583639883	16
1.19699116172269	-2.3739645461785615	17
1.80300883827731	0.40057761818515325	17
1.11220222306438	1.09944768117347	18
1.88779777693562	0.7047723715997524	18
1.19025258978363	1.3664976380530456	19
1.80974741021637	-1.6912402793748016	19
1.17481483216397	1.266932344975155	20
1.82518516783603	-2.404414832515452	20
1.10995835319627	0.4309106399842653	21
1.89004164680373	-0.35828774643073213	21
1.12466090163216	1.949842615299371	22
1.87533909836784	0.13765770334616576	22
1.11778398917522	-0.0271975500231233	23
1.88221601082478	0.28385389816343026	23
1.15000960812904	0.12072405016634202	24
1.84999039187096	-2.2414413552600414	24
1.15182046862319	-0.11870452804486495	25
1.84817953137681	-0.30663121990884307	25
1.18071033284068	1.6352826878802387	26
1.81928966715932	-0.6907048753771651	26
1.10091850478202	0.1103790224511015	27
1.89908149521798	-0.3859549315090612	27
1.10435342723504	2.0065695109612602	28
1.89564657276496	-0.7508304115371002	28
