# Supplementary material for: Mnemonic construction and representation of temporal structure in the hippocampal formation
Source: Nat Commun. 2022 Jun 23;13:3395. doi: 10.1038/s41467-022-30984-3 (PMC9226117; doi:10.1038/s41467-022-30984-3)
Supplement: Supplementary file 4 — Source Data [file 41467_2022_30984_MOESM4_ESM.zip › f5b.txt]

x	y	group
1.126235746894963	7.811899555860109e-4	1
1.873764253105037	-6.280271915629327e-4	1
1.1441419678973033	-6.986265507424897e-4	2
1.8558580321026965	4.48088613517887e-4	2
1.1035191528964787	-5.613588225584158e-5	3
1.8964808471035215	-0.0017374816395000195	3
1.1750254174228756	3.7138478352320085e-5	4
1.8249745825771244	-6.933676516706201e-5	4
1.1386724919546396	3.822198613432453e-4	5
1.8613275080453606	-3.700972809620961e-4	5
1.1099615972023458	-9.062580029550109e-4	6
1.8900384027976544	-8.06214798743203e-4	6
1.106534571875818	-2.086957467966854e-4	7
1.8934654281241818	-1.19869117957488e-4	7
1.1893227329012006	-1.9280857917884956e-4	8
1.8106772670987994	9.451783259501887e-4	8
1.1511686897370963	-2.0636852157996525e-5	9
1.8488313102629037	-4.1333157691374997e-4	9
1.177805150509812	7.404917556033728e-4	10
1.822194849490188	-0.0014489230787543966	10
1.1647095560096203	3.1225663052950416e-4	11
1.8352904439903797	3.083175222041139e-4	11
1.154127887659706	5.261894939293387e-4	12
1.845872112340294	-0.0010210843246759088	12
1.123582362011075	3.22218904093779e-5	13
1.8764176379889252	-5.671829372473815e-4	13
1.1382742745336145	3.120035108898356e-4	14
1.8617257254663855	-0.0015228786371041044	14
1.1464082044083626	0.0016166054756941901	15
1.8535917955916377	-0.001554498894685842	15
1.1631383945932612	-2.968232471080811e-4	16
1.8368616054067388	-7.745928766172409e-4	16
1.1470329489791766	5.563622881328186e-4	17
1.8529670510208236	0.0015052546922003792	17
1.1070817007217555	-6.349253252654052e-5	18
1.8929182992782443	-4.589817235537497e-4	18
1.1772891613887622	3.0303732069565946e-4	19
1.8227108386112378	-0.0012682912529896368	19
1.1930270847631617	0.0011185169596005494	20
1.8069729152368383	-0.001903437108419224	20
1.1245817527174948	3.537253905831176e-4	21
1.875418247282505	0.0010511056898446672	21
1.172109684580937	7.716183558306845e-4	22
1.827890315419063	0.0013950766097217196	22
1.1258771240944043	1.7233255564762736e-4	23
1.874122875905596	6.860851266458674e-5	23
1.133390346262604	0.0018194608318478048	24
1.8666096537373962	-1.51462651127938e-4	24
1.195356786926277	-3.0140491025448626e-5	25
1.804643213073723	-0.001037212893162336	25
1.1193689185893163	4.829250687602429e-4	26
1.8806310814106837	-7.633241800799599e-4	26
1.1095506743295118	5.665772782798727e-4	27
1.8904493256704882	2.935856611633103e-4	27
1.185212219832465	-1.3689166992179505e-4	28
1.814787780167535	-0.0010419505252005203	28
