# Supplementary material for: Mnemonic construction and representation of temporal structure in the hippocampal formation
Source: Nat Commun. 2022 Jun 23;13:3395. doi: 10.1038/s41467-022-30984-3 (PMC9226117; doi:10.1038/s41467-022-30984-3)
Supplement: Supplementary file 4 — Source Data [file 41467_2022_30984_MOESM4_ESM.zip › f5c.txt]

x	y	colour	group	shape
0.08843055954087785	0.6755490839929609	#264477	1	21
0.7149162036725881	0.2171651466042653	#295D95	1	22
0.5743286499237444	-0.5397457847326153	#4273C1	1	23
0.04561029757471033	-0.7052601851775286	#6081D2	1	24
-0.5842396436966082	-0.37555590796771754	#8B94E2	1	25
-0.0717074365288077	0.6691623180954815	#25477A	2	21
0.49273907719130394	0.48941356969320216	#25578C	2	22
0.7203729430112255	-0.25541723026736923	#386CB3	2	23
-0.11269858667836061	-0.6893126698830856	#6A86D6	2	24
-0.5757906301195574	-0.11136999579008358	#9E9DE9	2	25
-0.16322069369643455	0.43042313711836294	#273467	3	21
0.49973634389236293	0.29981167557228583	#275B92	3	22
0.2309782797309499	-0.5292685530886303	#5A7FCF	3	23
-0.4312206533980519	-0.5593582456952345	#8B94E2	3	24
-0.7044771189255611	0.11532995163126641	#B5AFEF	3	25
-0.4161830837117527	0.6249813235320304	#293265	4	21
0.22139347660685826	0.5077356811329964	#26497C	4	22
0.4753237829847051	-0.3010037471858037	#396DB6	4	23
-0.3598480574906977	-0.33366237941626287	#9096E4	4	24
-0.6444437098835081	0.3703828118314753	#BDB7F1	4	25
