# Supplementary material for: Mnemonic construction and representation of temporal structure in the hippocampal formation
Source: Nat Commun. 2022 Jun 23;13:3395. doi: 10.1038/s41467-022-30984-3 (PMC9226117; doi:10.1038/s41467-022-30984-3)
Supplement: Supplementary file 4 — Source Data [file 41467_2022_30984_MOESM4_ESM.zip › f6b.txt]

x	y
0.7668677282519639	-0.10634520167124643
0.8571689221076668	-1.0980726139104777
0.8529034884646536	-1.403110328802129
0.7551110799424351	-1.9827509043303526
0.8412496123462916	-0.9510759085070906
0.7861464578192682	-0.5604940664672999
0.856481346860528	0.7797187424460494
0.8737470512278378	0.36953521874329004
0.8329003653954715	-0.949107887091488
0.8185379803646357	-0.09526091184907456
0.733119691722095	-0.11946179166487739
0.7818241125904024	-0.13740468395229052
0.7396870204713196	0.6626585769054085
0.7017111057881267	0.6818236546679928
0.7111033901106567	0.1237542594188001
0.7584219599608333	-0.4840686261229349
0.8797162109520287	-1.0826313130190157
0.7418805730994791	-1.3544826601629285
0.8469674348365516	0.0031329771713901272
0.7283030218444765	-0.3792132041881616
0.8943111604545266	-2.0335617625723867
0.8604947470128537	0.29221402668452706
0.7637026391923428	0.13032365085460496
0.7874010934494436	0.42541668273491046
0.8926567199639976	0.2343432290728194
0.7106490577105433	0.1386698692197341
0.7316194997169078	0.05855736580908706
0.7475416476838291	-0.5549306363458989
