# Supplementary material for: Mnemonic construction and representation of temporal structure in the hippocampal formation
Source: Nat Commun. 2022 Jun 23;13:3395. doi: 10.1038/s41467-022-30984-3 (PMC9226117; doi:10.1038/s41467-022-30984-3)
Supplement: Supplementary file 4 — Source Data [file 41467_2022_30984_MOESM4_ESM.zip › f6c.txt]

x	y	group
1.1545117984060198	0.0034666475819412745	1
1.8454882015939802	0.0022659134101903206	1
1.1846364462515337	0.0052234341606532545	2
1.8153635537484663	0.006563968955432798	2
1.1429610016522929	0.0022662378923593808	3
1.8570389983477074	-0.0011456758188546537	3
1.1005826817359774	0.002973139730506605	4
1.8994173182640224	-0.0033964149804981644	4
1.1438396386802197	0.0016491182455768815	5
1.8561603613197803	-9.874155193495167e-4	5
1.167032600333914	0.001360996856447274	6
1.832967399666086	5.378626127126043e-4	6
1.1863250844413413	-0.0020708121524387305	7
1.8136749155586587	8.049447952729945e-4	7
1.1272401853930205	-3.858630944383103e-4	8
1.8727598146069795	0.001236616108551461	8
1.1672187601914628	-0.0023463675288303704	9
1.8327812398085372	-0.002656940635984809	9
1.1813960594357922	-0.0010008917565503764	10
1.8186039405642078	4.846280140548799e-4	10
1.1385079143336043	-5.030730734936075e-4	11
1.861492085666396	-6.53589063239216e-4	11
1.1078905642731114	0.0015811004297044784	12
1.8921094357268884	-9.574410879733781e-4	12
1.1297751954058184	-0.001905352675484117	13
1.8702248045941814	-0.0011429003115086558	13
1.1441601479426027	-0.0013667503728475594	14
1.8558398520573975	-1.691554802367758e-4	14
1.1285537756746635	4.70805004291706e-4	15
1.8714462243253367	7.696126042036954e-4	15
1.1449414748698472	7.257198682328703e-5	16
1.8550585251301528	-1.846382631516753e-4	16
1.1040847928030415	5.318776483993326e-4	17
1.8959152071969583	1.2734606504850564e-4	17
1.1639264524448663	9.689502565521975e-4	18
1.8360735475551337	-0.001883287195481672	18
1.1513838850194587	-6.667040838629899e-4	19
1.8486161149805413	-7.238606428512615e-4	19
1.120539974165149	0.0016543162868962059	20
1.879460025834851	-5.642666012238838e-4	20
1.1275293024489657	0.002125072500968175	21
1.8724706975510346	-0.0013764770172425037	21
1.1466979086631908	-4.3679804868637634e-4	22
1.853302091336809	-3.817899009521857e-6	22
1.1467886037658899	0.001540809393820477	23
1.85321139623411	-5.633091808184322e-4	23
1.1976686247857287	8.065230943768274e-4	24
1.8023313752142713	-1.2482444673983254e-4	24
1.1788506675744428	-4.2804051938184583e-4	25
1.8211493324255572	7.115041837490807e-4	25
1.1495946615934372	-9.280562820365982e-4	26
1.850405338406563	-0.0012527296401118673	26
1.1362338894745334	-9.015807155411296e-4	27
1.8637661105254666	-6.045953533925717e-4	27
1.1860296043334528	4.115652800512297e-4	28
1.8139703956665472	-3.3066702541994635e-4	28
