# Supplementary material for: Mnemonic construction and representation of temporal structure in the hippocampal formation
Source: Nat Commun. 2022 Jun 23;13:3395. doi: 10.1038/s41467-022-30984-3 (PMC9226117; doi:10.1038/s41467-022-30984-3)
Supplement: Supplementary file 4 — Source Data [file 41467_2022_30984_MOESM4_ESM.zip › f7b.txt]

x	y
0.859664944279939	-1.2884762185827945
0.7066371852066369	0.7128276642553248
0.7913076524622739	-0.8225588208329646
0.892138343397528	-2.569009025808299
0.886410285672173	-0.5853027507609293
0.7600674231536687	-0.32665927267533434
0.8513107041828335	-0.2747326462234464
0.7269936062861234	-1.0875986595596032
0.8427645760122687	0.1386698692197341
0.8704102130606771	-0.41419387546421893
0.7181675401516259	0.09626807061852512
0.7006078519858421	-2.500587211278878
0.7783056061714888	-0.12324914637641639
0.7313992573413999	0.1915238605976734
0.7869460779242218	-2.2768075541484825
0.8883568811696023	0.3526810503845617
0.8160145150031894	0.7618401997583474
0.8084255838766694	0.9589851160107833
0.7834369744174183	-1.6314769434749474
0.8375120491255075	-0.6277816550265364
0.7213050323072822	0.35401496618849143
0.8466311623807997	-0.020177709085058924
0.8411511369049549	1.2443285647957412
0.7971216707024724	-1.3774176415260937
0.8016761069651693	0.40574291442166605
0.8945741808973253	0.17597450923190686
0.7171773829497398	0.07061316874122132
0.7298594443127513	-1.4125631121707347
