# Supplementary material for: Mnemonic construction and representation of temporal structure in the hippocampal formation
Source: Nat Commun. 2022 Jun 23;13:3395. doi: 10.1038/s41467-022-30984-3 (PMC9226117; doi:10.1038/s41467-022-30984-3)
Supplement: Supplementary file 4 — Source Data [file 41467_2022_30984_MOESM4_ESM.zip › f8b.txt]

x	y
-1	3.0957807994852296
-1	-2.9167919516013665
-0.16666666666666607	-0.47090391675124366
1.5833333333333321	0.32056658677874594
2.666666666666668	1.298225446516561
-1.333333333333334	-1.920222259318919
0	2.3161067216657845
1.166666666666666	-3.648221607657799
0.9166666666666679	0.6284255871362809
1.3333333333333321	2.7480696182123694
1	0.4794384793599882
-0.6666666666666661	-0.7529492153378925
-1.833333333333334	-2.506127297965344
-1.0833333333333321	-1.741059238468992
-1.3333333333333321	-1.7054814435349357
1.333333333333334	-0.11162203818089722
1.666666666666666	0.3002491492347392
0.8333333333333339	-0.8069327009607292
-1.4166666666666679	-0.6024218395594723
-2.666666666666668	-0.3588560910962997
