# Supplementary material for: Mnemonic construction and representation of temporal structure in the hippocampal formation
Source: Nat Commun. 2022 Jun 23;13:3395. doi: 10.1038/s41467-022-30984-3 (PMC9226117; doi:10.1038/s41467-022-30984-3)
Supplement: Supplementary file 4 — Source Data [file 41467_2022_30984_MOESM4_ESM.zip › f8c.txt]

x	y
0.893115988653153	0.28437581932325917
0.715661189379171	-1.0577466022427124
0.701369956322014	1.0511914201649935
0.714343791920692	-0.6122899082113421
0.721192363556475	1.903354525136
0.888252824405208	2.8479951109419046
0.744983575446531	-0.16326096271584428
0.791581485839561	0.9621656450589866
0.769731310615316	0.742880149845484
0.845801095385105	1.8897296943177952
0.819016968645155	1.0412269666852862
0.775991026870906	3.719041746340193
0.818424089532346	1.5548239596540965
0.841852274350822	2.004696523174087
0.838037305278704	-0.09702350372860474
0.784353697020561	-0.5493843295818426
0.829607199318707	3.719041746340193
0.872644250327721	2.678319499398208
0.850465570669621	0.7995740900394869
0.863267024885863	3.719041746340193
0.831126082548872	1.743811979932412
0.762024283222854	0.5781783920195179
0.743344669044018	2.17012998406469
0.833304728614166	2.0237517555605686
0.810498064896092	2.238361658192075
0.77969434382394	0.4717065147871584
0.732128158584237	3.2389086395116173
0.868504466349259	-0.19995490628659374
