# Supplementary material for: Mnemonic construction and representation of temporal structure in the hippocampal formation
Source: Nat Commun. 2022 Jun 23;13:3395. doi: 10.1038/s41467-022-30984-3 (PMC9226117; doi:10.1038/s41467-022-30984-3)
Supplement: Supplementary file 4 — Source Data [file 41467_2022_30984_MOESM4_ESM.zip › f8d.txt]

x	y
0.729920900147408	0.20251254973447932
0.88035868271254	0.5728543353990293
0.739022963913158	1.4818276445534961
0.870725907897577	1.7213271203581617
0.707601727638394	0.5113027408588809
0.86673388639465	1.7268668407828716
0.774480367824435	1.6100393729706108
0.813504527788609	3.035702519316706
0.848764604888856	3.090262003796006
0.857738976506516	3.0114841174171363
0.773920863028616	2.2476653001264224
0.722610147623345	1.0723304316167876
0.89829876110889	1.3159787297826333
0.739187158225104	0.5247744054589423
0.778819750109688	1.6478178206847471
0.792567999428138	3.3528224581632635
0.866073658550158	1.8927271749816097
0.80640580826439	2.106090632835205
0.887304200278595	0.5850053111111339
0.737726795719936	-0.38541495137391185
0.87572670141235	2.211556841576169
0.803839899739251	0.9879693009631919
0.70781169636175	3.0114841174171363
0.767753722565249	0.4430435613839471
0.837942715408281	2.660640411530689
0.883567973785102	1.4524181902541764
0.785996080096811	3.3528224581632635
0.702423060173169	2.467694290448241
0.798203676193953	2.1444505910839697
0.791944337589666	1.3469938860850188
0.883200091356412	0.24646865212439334
0.834147774893791	1.5078737532908442
0.840873634815216	2.293872556224655
0.861748723732308	2.3080222280778924
0.880487077916041	1.3494817393480576
0.700049367267638	3.1946799156602355
0.798521138448268	0.6701695304500541
0.867169939680025	0.8879594875953533
0.783007662603632	2.524119778141718
0.850459210993722	-0.25914878132349
0.858484826702625	2.627592730001714
0.851211170805618	2.293872556224655
0.749062433931977	2.1107184365329528
0.885823063412681	1.911079224493725
0.738738834299147	0.7366193496107396
0.893566315993667	0.6403458092063716
