# Supplementary material for: Mnemonic construction and representation of temporal structure in the hippocampal formation
Source: Nat Commun. 2022 Jun 23;13:3395. doi: 10.1038/s41467-022-30984-3 (PMC9226117; doi:10.1038/s41467-022-30984-3)
Supplement: Supplementary file 4 — Source Data [file 41467_2022_30984_MOESM4_ESM.zip › f8e.txt]

x	y
-0.9099921584129333	0.016253657200490414
-0.36502525210380554	-0.1965849668430746
-0.3231566250324249	0.2176874560829657
-0.8652005791664124	-0.02719966726002175
-1.5665866136550903	0.3685609370658795
-0.49836090207099915	0.831092045136564
0.11523072421550751	-0.027431287752465304
0.8780469298362732	0.18173667916580916
-0.1547524333000183	0.1868871810244818
-0.25041359663009644	0.13655367125062448
-0.5452798008918762	0.06361763573486735
-0.15212802588939667	0.547142205865547
-0.318151593208313	0.44623802290944814
-0.06614647060632706	0.18709251619153952
-0.964312732219696	-0.02282846959594121
0.2952911853790283	-0.045619331079301974
-1.1577720642089844	0.654888525310347
-0.560870349407196	0.6762693291759266
-0.4115518033504486	0.19516500658268357
-0.020702779293060303	0.3903743315775235
-0.5983887910842896	0.3686047234705527
-0.3131682574748993	0.19804372510122192
-0.45150142908096313	0.19160988986678354
-0.5069297552108765	0.3283412535734525
-0.33533865213394165	0.31412653954385733
0.18342144787311554	0.08688639900563257
0.017370330169796944	0.42093897806992236
-0.16581030189990997	-0.14131472960848138
