# Supplementary material for: Mnemonic construction and representation of temporal structure in the hippocampal formation
Source: Nat Commun. 2022 Jun 23;13:3395. doi: 10.1038/s41467-022-30984-3 (PMC9226117; doi:10.1038/s41467-022-30984-3)
Supplement: Supplementary file 4 — Source Data [file 41467_2022_30984_MOESM4_ESM.zip › f8f.txt]

x	y
0.827743649482727	0.016253657200490414
0.8393718004226685	-0.1965849668430746
0.3690338730812073	0.2176874560829657
0.3448539972305298	-0.02719966726002175
0.22161152958869934	0.3685609370658795
0.3165402114391327	0.831092045136564
0.9662066698074341	-0.027431287752465304
-0.16551902890205383	0.18173667916580916
1.4521980285644531	0.1868871810244818
0.8177466988563538	0.13655367125062448
1.1207383871078491	0.06361763573486735
0.5824733376502991	0.547142205865547
-0.12223262339830399	0.44623802290944814
-0.337785542011261	0.18709251619153952
0.46015626192092896	-0.02282846959594121
1.1583768129348755	-0.045619331079301974
-0.27157241106033325	0.654888525310347
-0.2643616199493408	0.6762693291759266
0.39116185903549194	0.19516500658268357
1.1106947660446167	0.3903743315775235
0.06539146602153778	0.3686047234705527
-0.563530683517456	0.19804372510122192
-0.07573730498552322	0.19160988986678354
0.6257960796356201	0.3283412535734525
1.089806079864502	0.31412653954385733
0.6843817234039307	0.08688639900563257
0.30186891555786133	0.42093897806992236
1.295440912246704	-0.14131472960848138
